# Supplementary material for: Age-Related Patterns in Child-to-Parent Violence Across Adolescence and Emerging Adulthood
Source: Eur J Investig Health Psychol Educ. 2026 May 17;16(5):70. doi: 10.3390/ejihpe16050070 (PMC13206349; doi:10.3390/ejihpe16050070)
Supplement: Supplementary file 1 [file ejihpe-16-00070-s001.zip]

Archive with 1 entries (1 files):
- ejihpe-4233214-supplementary.pdf
